# Supplementary material for: De novo assembly of middle-sized genome using MinION and Illumina sequencers
Source: BMC Genomics. 2018 Sep 24;19:700. doi: 10.1186/s12864-018-5067-1 (PMC6154909; doi:10.1186/s12864-018-5067-1)
Supplement: Supplementary file 2 — Table S1. Summary of sequencing using MinION. (XLSX 9 kb) [file 12864_2018_5067_MOESM2_ESM.xlsx]

## Sheet: Table S1
Table S1. Summary of sequencing using MinION.
Indexes	Results
Number of Reads	564264
Largest Reads (bp)	766552
Mean length (bp)	4558.56
Median length (bp)	4076
Total length (bp)	2572233820
N50 (bp)	5590
N75 (bp)	4039
L50 (bp)	158231
L75 (bp)	292822
